# Supplementary material for: Virtual Screening for Identification of Dual Inhibitors against CDK4/6 and Aromatase Enzyme
Source: Molecules. 2023 Mar 8;28(6):2490. doi: 10.3390/molecules28062490 (PMC10058413; doi:10.3390/molecules28062490)
Supplement: Supplementary file 1 [file molecules-28-02490-s001.zip]

Archive with 1 entries (1 files):
- molecules-2206230-supplementary.pdf
